# Supplementary material for: Occupational Burnout and Insomnia in Relation to Psychological Resilience Among Greek Nurses in the Post-Pandemic Era
Source: Behav Sci (Basel). 2025 Jan 24;15(2):126. doi: 10.3390/bs15020126 (PMC11851848; doi:10.3390/bs15020126)
Supplement: Supplementary file 1 [file behavsci-15-00126-s001.zip]

Archive with 1 entries (1 files):
- behavsci-3325324-supplementary.pdf
